# Supplementary material for: Urbanization Reduces Transfer of Diverse Environmental Microbiota Indoors
Source: Front Microbiol. 2018 Feb 5;9:84. doi: 10.3389/fmicb.2018.00084 (PMC5808279; doi:10.3389/fmicb.2018.00084)
Supplement: Supplementary file 8 [file Table8.XLSX]

## Sheet: New.Perc.results names(new.indv
S.N.	OTU	Size	Confidence.of.domain	Phylum	Confidence.of.phylum	Class	Confidence.of.class	Order	Confidence.of.order	Family	Confidence.of.family	Genus	Confidence.of.genus	maxcls	p value	indcls	indicator value (urban)	indicator value (rural)	relative abundance (urban)	relative abundance (rural)	relative frequency (urban)	relative frequency (rural)	global total abundance	global Mean	global minimum	global maximum	global SD	Urban total abundance	Urban mean abundance	Urban minimum	Urban maximum	Urban SD	Rural total abundance	Rural mean abundance	Rural minimum	Rural maximum	Rural SD	occurence in group: Rural	occurence in group: Urban
1	Otu00025	2937	100	Bacteroidetes	100	Sphingobacteriia	100	Sphingobacteriales	100	Sphingobacteriaceae	100	Pedobacter	98	1	0.031	0.63	0.35	0.63	0.37	0.63	0.95	1	1019	20.4	0	78	18.17	287	14.3	0	47	13.09	732	24.4	1	78	20.1	30	19
2	Otu00048	2131	100	Firmicutes	100	Bacilli	100	Lactobacillales	100	Streptococcaceae	100	Streptococcus	100	2	0.049	0.74	0.74	0.06	0.92	0.08	0.8	0.7	642	12.8	0	299	48.12	567	28.4	0	299	74.17	75	2.5	0	31	5.61	21	16
3	Otu00056	2069	100	Actinobacteria	100	Actinobacteria	100	Actinomycetales	100	Intrasporangiaceae	100	Intrasporangiaceae_unclassified	85	1	0.003	0.63	0.36	0.63	0.37	0.63	0.95	1	706	14.1	0	40	9.03	201	10.1	0	23	6.68	505	16.8	5	40	9.47	30	19
4	Otu00083	1414	100	Bacteroidetes	100	Cytophagia	100	Cytophagales	100	Cytophagaceae	100	Hymenobacter	100	1	0.015	0.64	0.3	0.64	0.34	0.66	0.9	0.97	485	9.7	0	38	8.34	123	6.2	0	21	5.19	362	12.1	0	38	9.24	29	18
5	Otu00102	1129	100	Actinobacteria	100	Actinobacteria	100	Actinomycetales	100	Micromonosporaceae	100	Micromonosporaceae_unclassified	100	1	0.032	0.63	0.34	0.63	0.35	0.65	0.95	0.97	427	8.5	0	38	7.57	114	5.7	0	13	4	313	10.4	0	38	8.77	29	19
6	Otu00104	1103	100	Proteobacteria	100	Gammaproteobacteria	100	Gammaproteobacteria_unclassified	100	Gammaproteobacteria_unclassified	100	Gammaproteobacteria_unclassified	100	2	0.027	0.34	0.34	0	0.96	0.04	0.35	0.13	519	10.4	0	393	56.09	492	24.6	0	393	87.92	27	0.9	0	24	4.37	4	7
7	Otu00108	1049	100	Bacteroidetes	100	Cytophagia	100	Cytophagales	100	Cytophagaceae	100	Hymenobacter	100	1	0.018	0.61	0.26	0.61	0.35	0.65	0.75	0.93	355	7.1	0	24	6.18	94	4.7	0	20	5.4	261	8.7	0	24	6.23	28	15
8	Otu00115	987	100	Actinobacteria	100	Actinobacteria	100	Solirubrobacterales	100	Solirubrobacteraceae	100	Solirubrobacter	100	1	0.002	0.68	0.31	0.68	0.32	0.68	0.95	1	342	6.8	0	27	5.58	83	4.2	0	9	2.76	259	8.6	1	27	6.27	30	19
9	Otu00120	931	100	Actinobacteria	100	Actinobacteria	100	Actinomycetales	100	Actinomycetales_unclassified	100	Actinomycetales_unclassified	100	1	0.023	0.61	0.34	0.61	0.37	0.63	0.9	0.97	317	6.3	0	21	4.6	90	4.5	0	13	3.91	227	7.6	0	21	4.67	29	18
10	Otu00122	920	100	Actinobacteria	100	Actinobacteria	100	Actinomycetales	100	Pseudonocardiaceae	100	Actinomycetospora	90	1	0.006	0.65	0.31	0.65	0.35	0.65	0.9	1	323	6.5	0	22	5.21	84	4.2	0	17	3.68	239	8	1	22	5.58	30	18
11	Otu00127	879	100	Proteobacteria	100	Alphaproteobacteria	100	Rhodospirillales	100	Acetobacteraceae	100	Acetobacteraceae_unclassified	94	1	0.024	0.64	0.29	0.64	0.34	0.66	0.85	0.97	307	6.1	0	30	6.26	78	3.9	0	16	3.74	229	7.6	0	30	7.17	29	17
12	Otu00145	789	100	Bacteroidetes	100	Cytophagia	100	Cytophagales	100	Cytophagaceae	100	Dyadobacter	100	1	0.006	0.65	0.35	0.65	0.35	0.65	1	1	288	5.8	1	17	3.99	77	3.8	1	13	2.96	211	7	1	17	4.11	30	20
13	Otu00151	759	100	Bacteroidetes	100	Cytophagia	100	Cytophagales	100	Cytophagaceae	100	Spirosoma	100	1	0.007	0.72	0.1	0.72	0.17	0.83	0.6	0.87	284	5.7	0	37	8.64	34	1.7	0	7	2.25	250	8.3	0	37	10.23	26	12
14	Otu00168	695	100	Bacteroidetes	100	Sphingobacteriia	100	Sphingobacteriales	100	Chitinophagaceae	100	Flavisolibacter	100	1	0.001	0.66	0.24	0.66	0.32	0.68	0.75	0.97	234	4.7	0	16	4.08	55	2.8	0	9	2.77	179	6	0	16	4.34	29	15
15	Otu00179	645	100	Actinobacteria	100	Actinobacteria	100	Actinomycetales	100	Kineosporiaceae	100	Kineococcus	100	1	0.001	0.76	0.16	0.76	0.21	0.79	0.75	0.97	228	4.6	0	22	4.22	35	1.8	0	4	1.45	193	6.4	0	22	4.43	29	15
16	Otu00183	625	100	Actinobacteria	100	Actinobacteria	100	Actinomycetales	100	Actinomycetales_unclassified	100	Actinomycetales_unclassified	100	1	0.002	0.69	0.18	0.69	0.26	0.74	0.7	0.93	231	4.6	0	21	5.07	43	2.1	0	10	2.76	188	6.3	0	21	5.61	28	14
17	Otu00191	608	100	Bacteria_unclassified	100	Bacteria_unclassified	100	Bacteria_unclassified	100	Bacteria_unclassified	100	Bacteria_unclassified	100	1	0.046	0.29	0	0.29	0.03	0.97	0.05	0.3	222	4.4	0	120	18.49	5	0.2	0	5	1.12	217	7.2	0	120	23.59	9	1
18	Otu00195	599	100	Bacteroidetes	100	Cytophagia	100	Cytophagales	100	Cytophagaceae	100	Hymenobacter	100	1	0.002	0.7	0.22	0.7	0.28	0.72	0.8	0.97	199	4	0	21	4.01	41	2	0	10	2.39	158	5.3	0	21	4.38	29	16
19	Otu00214	548	100	Bacteroidetes	100	Flavobacteriia	100	Flavobacteriales	100	Flavobacteriaceae	100	Chryseobacterium	100	1	0.005	0.63	0.18	0.63	0.33	0.67	0.55	0.93	189	3.8	0	22	4.57	46	2.3	0	10	3.13	143	4.8	0	22	5.13	28	11
20	Otu00224	526	100	Bacteroidetes	100	Cytophagia	100	Cytophagales	100	Cytophagaceae	100	Spirosoma	100	1	0.001	0.71	0.13	0.71	0.21	0.79	0.6	0.9	171	3.4	0	17	3.97	26	1.3	0	5	1.49	145	4.8	0	17	4.47	27	12
21	Otu00252	477	100	Actinobacteria	100	Actinobacteria	100	Solirubrobacterales	100	Solirubrobacteraceae	100	Solirubrobacter	100	1	0.021	0.61	0.3	0.61	0.37	0.63	0.8	0.97	181	3.6	0	11	2.93	51	2.5	0	8	2.24	130	4.3	0	11	3.15	29	16
22	Otu00257	463	100	Proteobacteria	100	Gammaproteobacteria	100	Enterobacteriales	100	Enterobacteriaceae	100	Enterobacteriaceae_unclassified	100	2	0.047	0.5	0.5	0.06	0.84	0.16	0.6	0.4	156	3.1	0	66	10.05	121	6	0	66	15.36	35	1.2	0	10	2.49	12	12
23	Otu00270	434	100	Actinobacteria	100	Actinobacteria	100	Actinomycetales	100	Pseudonocardiaceae	100	Pseudonocardia	99	1	0.011	0.6	0.06	0.6	0.14	0.86	0.4	0.7	145	2.9	0	26	5.83	14	0.7	0	7	1.56	131	4.4	0	26	7.09	21	8
24	Otu00280	415	100	Actinobacteria	100	Actinobacteria	100	Actinomycetales	100	Actinomycetales_unclassified	78	Actinomycetales_unclassified	78	1	0.007	0.63	0.21	0.63	0.3	0.7	0.7	0.9	149	3	0	14	3.09	33	1.6	0	7	1.69	116	3.9	0	14	3.49	27	14
25	Otu00283	412	100	Actinobacteria	100	Actinobacteria	100	Actinobacteria_unclassified	100	Actinobacteria_unclassified	100	Actinobacteria_unclassified	100	2	0.03	0.58	0.58	0.23	0.69	0.31	0.85	0.73	138	2.8	0	17	2.97	82	4.1	0	17	3.93	56	1.9	0	6	1.66	22	17
26	Otu00301	378	100	Proteobacteria	100	Gammaproteobacteria	100	Xanthomonadales	100	Xanthomonadaceae	100	Wohlfahrtiimonas	100	2	0.037	0.25	0.25	0	0.99	0.01	0.25	0.07	98	2	0	56	9.39	96	4.8	0	56	14.59	2	0.1	0	1	0.25	2	5
27	Otu00304	377	100	Bacteria_unclassified	100	Bacteria_unclassified	100	Bacteria_unclassified	100	Bacteria_unclassified	100	Bacteria_unclassified	100	1	0.01	0.6	0.14	0.6	0.28	0.72	0.5	0.83	110	2.2	0	17	3.14	23	1.1	0	4	1.46	87	2.9	0	17	3.74	25	10
28	Otu00312	365	100	Firmicutes	100	Bacilli	100	Bacillales	100	Bacillales_unclassified	100	Bacillales_unclassified	100	1	0.046	0.55	0.12	0.55	0.21	0.79	0.55	0.7	143	2.9	0	22	4.87	22	1.1	0	5	1.45	121	4	0	22	5.92	21	11
29	Otu00318	347	100	Acidobacteria	100	Acidobacteria_Gp4	100	Acidobacteria_Gp4_unclassified	100	Acidobacteria_Gp4_unclassified	100	Acidobacteria_Gp4_unclassified	100	1	0.023	0.56	0.16	0.56	0.3	0.7	0.55	0.8	114	2.3	0	16	2.92	25	1.2	0	6	1.83	89	3	0	16	3.32	24	11
30	Otu00320	341	100	Firmicutes	100	Bacilli	100	Bacillales	100	Paenibacillaceae_1	100	Paenibacillus	98	1	0.001	0.71	0.05	0.71	0.18	0.82	0.25	0.87	116	2.3	0	20	3.54	15	0.8	0	7	1.71	101	3.4	0	20	4.06	26	5
31	Otu00324	336	100	Proteobacteria	100	Gammaproteobacteria	100	Pseudomonadales	100	Pseudomonadaceae	100	Cellvibrio	100	1	0.001	0.7	0.09	0.7	0.22	0.78	0.4	0.9	94	1.9	0	10	2	15	0.8	0	4	1.12	79	2.6	0	10	2.11	27	8
32	Otu00332	325	100	Acidobacteria	100	Acidobacteria_Gp4	100	Acidobacteria_Gp4_unclassified	100	Acidobacteria_Gp4_unclassified	100	Acidobacteria_Gp4_unclassified	100	1	0.017	0.52	0.11	0.52	0.28	0.72	0.4	0.73	124	2.5	0	12	3.21	26	1.3	0	10	2.47	98	3.3	0	12	3.43	22	8
33	Otu00333	325	100	Proteobacteria	100	Gammaproteobacteria	100	Gammaproteobacteria_unclassified	100	Gammaproteobacteria_unclassified	100	Gammaproteobacteria_unclassified	100	1	0.048	0.48	0.07	0.48	0.24	0.76	0.3	0.63	114	2.3	0	31	5.28	20	1	0	8	2.03	94	3.1	0	31	6.53	19	6
34	Otu00337	323	100	Bacteroidetes	100	Sphingobacteriia	100	Sphingobacteriales	100	Chitinophagaceae	100	Chitinophagaceae_unclassified	54	1	0.032	0.58	0.23	0.58	0.35	0.65	0.65	0.9	121	2.4	0	11	2.35	32	1.6	0	7	1.85	89	3	0	11	2.51	27	13
35	Otu00356	305	100	Actinobacteria	100	Actinobacteria	100	Actinomycetales	100	Intrasporangiaceae	100	Arsenicicoccus	100	1	0.05	0.41	0.01	0.41	0.06	0.94	0.25	0.43	127	2.5	0	48	8.06	5	0.2	0	1	0.44	122	4.1	0	48	10.18	13	5
36	Otu00368	295	100	Bacteroidetes	100	Bacteroidetes_unclassified	100	Bacteroidetes_unclassified	100	Bacteroidetes_unclassified	100	Bacteroidetes_unclassified	100	1	0.024	0.57	0.2	0.57	0.31	0.69	0.65	0.83	103	2.1	0	9	2.08	24	1.2	0	5	1.47	79	2.6	0	9	2.25	25	13
37	Otu00373	286	100	Proteobacteria	100	Alphaproteobacteria	100	Alphaproteobacteria_unclassified	100	Alphaproteobacteria_unclassified	100	Alphaproteobacteria_unclassified	100	2	0.007	0.63	0.63	0.14	0.74	0.26	0.85	0.53	122	2.4	0	26	4.32	80	4	0	26	5.83	42	1.4	0	13	2.54	16	17
38	Otu00383	281	100	Proteobacteria	100	Gammaproteobacteria	100	Pseudomonadales	100	Moraxellaceae	100	Acinetobacter	98	2	0.033	0.2	0.2	0	0.99	0.01	0.2	0.03	133	2.7	0	85	13.23	132	6.6	0	85	20.6	1	0	0	1	0.18	1	4
39	Otu00384	281	100	Bacteria_unclassified	100	Bacteria_unclassified	100	Bacteria_unclassified	100	Bacteria_unclassified	100	Bacteria_unclassified	100	1	0.01	0.55	0.07	0.55	0.17	0.83	0.4	0.67	100	2	0	21	3.48	12	0.6	0	4	0.99	88	2.9	0	21	4.19	20	8
40	Otu00400	262	100	Bacteria_unclassified	100	Bacteria_unclassified	100	Bacteria_unclassified	100	Bacteria_unclassified	100	Bacteria_unclassified	100	2	0.026	0.5	0.5	0.1	0.78	0.22	0.65	0.47	76	1.5	0	11	2.59	53	2.6	0	11	3.65	23	0.8	0	4	1.07	14	13
41	Otu00403	259	100	Proteobacteria	100	Alphaproteobacteria	100	Sphingomonadales	100	Sphingomonadaceae	100	Sphingomonas	100	1	0.002	0.64	0.1	0.64	0.26	0.74	0.4	0.87	89	1.8	0	9	2.09	17	0.8	0	5	1.39	72	2.4	0	9	2.27	26	8
42	Otu00407	255	100	Proteobacteria	100	Alphaproteobacteria	100	Sphingomonadales	100	Sphingomonadaceae	100	Sphingomonas	100	1	0.01	0.57	0.14	0.57	0.31	0.69	0.45	0.83	81	1.6	0	10	1.89	19	1	0	5	1.43	62	2.1	0	10	2.05	25	9
43	Otu00409	254	100	Proteobacteria	100	Gammaproteobacteria	100	Xanthomonadales	100	Xanthomonadaceae	100	Lysobacter	100	1	0.004	0.62	0.09	0.62	0.22	0.78	0.4	0.8	88	1.8	0	14	2.57	14	0.7	0	3	1.03	74	2.5	0	14	3.03	24	8
44	Otu00434	236	100	Bacteroidetes	100	Cytophagia	100	Cytophagales	100	Cytophagaceae	100	Hymenobacter	100	1	0.008	0.55	0.1	0.55	0.25	0.75	0.4	0.73	73	1.5	0	6	1.66	13	0.6	0	4	1.09	60	2	0	6	1.76	22	8
45	Otu00436	235	100	Actinobacteria	100	Actinobacteria	100	Actinomycetales	100	Nocardiaceae	100	Williamsia	100	1	0.013	0.52	0.09	0.52	0.25	0.75	0.35	0.7	71	1.4	0	10	1.95	13	0.6	0	3	1.09	58	1.9	0	10	2.23	21	7
46	Otu00454	225	100	Firmicutes	100	Bacilli	100	Lactobacillales	100	Streptococcaceae	100	Streptococcus	100	2	0.039	0.28	0.28	0.01	0.95	0.05	0.3	0.13	78	1.6	0	58	8.2	72	3.6	0	58	12.87	6	0.2	0	3	0.61	4	6
47	Otu00464	219	100	Bacteria_unclassified	100	Bacteria_unclassified	100	Bacteria_unclassified	100	Bacteria_unclassified	100	Bacteria_unclassified	100	2	0.013	0.46	0.46	0.05	0.85	0.15	0.55	0.3	65	1.3	0	21	3.23	51	2.5	0	21	4.82	14	0.5	0	3	0.82	9	11
48	Otu00465	219	100	Proteobacteria	100	Alphaproteobacteria	100	Rhizobiales	100	Aurantimonadaceae	92	Aurantimonas	91	1	0.021	0.54	0.11	0.54	0.23	0.77	0.5	0.7	67	1.3	0	10	2.05	11	0.6	0	2	0.6	56	1.9	0	10	2.47	21	10
49	Otu00469	216	100	Bacteria_unclassified	100	Bacteria_unclassified	100	Bacteria_unclassified	100	Bacteria_unclassified	100	Bacteria_unclassified	100	2	0.005	0.51	0.51	0.04	0.86	0.14	0.6	0.27	70	1.4	0	19	3.42	56	2.8	0	19	5.03	14	0.5	0	4	0.97	8	12
50	Otu00486	208	100	Actinobacteria	100	Actinobacteria	100	Actinobacteria_unclassified	100	Actinobacteria_unclassified	100	Actinobacteria_unclassified	100	2	0.006	0.57	0.57	0.13	0.71	0.29	0.8	0.47	72	1.4	0	8	1.9	45	2.2	0	8	2.47	27	0.9	0	4	1.16	14	16
51	Otu00503	199	100	Actinobacteria	100	Actinobacteria	100	Rubrobacterales	100	Rubrobacteraceae	100	Rubrobacter	100	1	0.001	0.54	0.01	0.54	0.1	0.9	0.15	0.6	73	1.5	0	10	2.52	5	0.2	0	3	0.72	68	2.3	0	10	2.95	18	3
52	Otu00506	199	100	Acidobacteria	100	Acidobacteria_Gp4	100	Acidobacteria_Gp4_unclassified	100	Acidobacteria_Gp4_unclassified	100	Acidobacteria_Gp4_unclassified	100	1	0.02	0.5	0.11	0.5	0.28	0.72	0.4	0.7	77	1.5	0	8	1.89	16	0.8	0	3	1.15	61	2	0	8	2.13	21	8
53	Otu00511	195	100	Firmicutes	100	Bacilli	100	Lactobacillales	100	Lactobacillales_unclassified	96	Lactobacillales_unclassified	96	1	0.025	0.33	0	0.33	0.02	0.98	0.05	0.33	67	1.3	0	19	4.06	1	0	0	1	0.22	66	2.2	0	19	5.09	10	1
54	Otu00516	194	100	Actinobacteria	100	Actinobacteria	100	Gaiellales	100	Gaiellaceae	100	Gaiella	100	1	0.005	0.57	0.05	0.57	0.18	0.82	0.3	0.7	78	1.6	0	17	2.73	10	0.5	0	3	0.89	68	2.3	0	17	3.29	21	6
55	Otu00525	191	100	Actinobacteria	100	Actinobacteria	100	Actinomycetales	100	Dermabacteraceae	100	Brachybacterium	99	1	0.036	0.44	0.08	0.44	0.27	0.73	0.3	0.6	46	0.9	0	6	1.31	9	0.4	0	3	0.83	37	1.2	0	6	1.48	18	6
56	Otu00530	189	100	Actinobacteria	100	Actinobacteria	100	Solirubrobacterales	100	Solirubrobacterales_unclassified	99	Solirubrobacterales_unclassified	99	1	0.035	0.51	0.16	0.51	0.33	0.67	0.5	0.77	69	1.4	0	6	1.52	17	0.8	0	5	1.23	52	1.7	0	6	1.62	23	10
57	Otu00538	185	100	Actinobacteria	100	Actinobacteria	100	Actinomycetales	100	Intrasporangiaceae	100	Arsenicicoccus	99	1	0.019	0.48	0.05	0.48	0.24	0.76	0.2	0.63	69	1.4	0	14	2.56	12	0.6	0	6	1.5	57	1.9	0	14	2.99	19	4
58	Otu00549	179	100	Proteobacteria	100	Alphaproteobacteria	100	Rhizobiales	100	Rhizobiales_unclassified	100	Rhizobiales_unclassified	100	1	0.036	0.52	0.13	0.52	0.32	0.68	0.4	0.77	71	1.4	0	11	2.14	17	0.8	0	5	1.39	54	1.8	0	11	2.47	23	8
59	Otu00564	173	100	Actinobacteria	100	Actinobacteria	100	Actinomycetales	100	Dietziaceae	100	Dietzia	100	1	0.007	0.48	0.02	0.48	0.1	0.9	0.15	0.53	56	1.1	0	10	2.24	4	0.2	0	2	0.52	52	1.7	0	10	2.7	16	3
60	Otu00603	159	100	Bacteroidetes	100	Cytophagia	100	Cytophagales	100	Cytophagaceae	100	Adhaeribacter	100	1	0.004	0.54	0.04	0.54	0.15	0.85	0.3	0.63	59	1.2	0	11	1.92	6	0.3	0	1	0.47	53	1.8	0	11	2.28	19	6
61	Otu00605	159	100	Bacteroidetes	100	Sphingobacteriia	100	Sphingobacteriales	100	Chitinophagaceae	100	Chitinophagaceae_unclassified	62	1	0.008	0.54	0.09	0.54	0.27	0.73	0.35	0.73	51	1	0	4	1.17	10	0.5	0	2	0.76	41	1.4	0	4	1.27	22	7
62	Otu00615	156	100	Actinobacteria	100	Actinobacteria	100	Actinomycetales	100	Intrasporangiaceae	93	Intrasporangiaceae_unclassified	93	1	0.002	0.58	0.03	0.58	0.14	0.86	0.2	0.67	63	1.3	0	14	2.39	6	0.3	0	2	0.66	57	1.9	0	14	2.88	20	4
63	Otu00620	155	100	Bacteroidetes	100	Cytophagia	100	Cytophagales	100	Cytophagaceae	100	Adhaeribacter	100	1	0.017	0.47	0.05	0.47	0.21	0.79	0.25	0.6	53	1.1	0	9	1.75	8	0.4	0	2	0.75	45	1.5	0	9	2.08	18	5
64	Otu00624	155	100	Proteobacteria	100	Alphaproteobacteria	100	Rhodospirillales	100	Acetobacteraceae	100	Acetobacteraceae_unclassified	96	1	0.016	0.38	0.01	0.38	0.05	0.95	0.1	0.4	58	1.2	0	16	3.2	2	0.1	0	1	0.31	56	1.9	0	16	4	12	2
65	Otu00625	154	100	Bacteroidetes	100	Bacteroidetes_unclassified	100	Bacteroidetes_unclassified	100	Bacteroidetes_unclassified	100	Bacteroidetes_unclassified	100	2	0.003	0.38	0.38	0.02	0.84	0.16	0.45	0.1	22	0.4	0	4	0.95	17	0.8	0	4	1.23	5	0.2	0	3	0.59	3	9
66	Otu00630	153	100	Bacteria_unclassified	100	Bacteria_unclassified	100	Bacteria_unclassified	100	Bacteria_unclassified	100	Bacteria_unclassified	100	2	0.027	0.49	0.49	0.05	0.82	0.18	0.6	0.3	73	1.5	0	37	5.24	55	2.8	0	37	8.12	18	0.6	0	5	1.16	9	12
67	Otu00637	152	100	Proteobacteria	100	Alphaproteobacteria	100	Rhodobacterales	100	Rhodobacteraceae	100	Rhodobacteraceae_unclassified	98	1	0.006	0.51	0.06	0.51	0.24	0.76	0.25	0.67	52	1	0	7	1.52	9	0.4	0	4	1	43	1.4	0	7	1.7	20	5
68	Otu00665	144	100	Actinobacteria	100	Actinobacteria	100	Actinomycetales	100	Corynebacteriaceae	100	Corynebacterium	100	1	0.043	0.29	0	0.29	0.03	0.97	0.05	0.3	57	1.1	0	32	4.64	1	0	0	1	0.22	56	1.9	0	32	5.91	9	1
69	Otu00685	139	100	Gemmatimonadetes	100	Gemmatimonadetes	100	Gemmatimonadales	100	Gemmatimonadaceae	100	Gemmatimonas	100	1	0.002	0.56	0.01	0.56	0.07	0.93	0.1	0.6	41	0.8	0	7	1.41	2	0.1	0	1	0.31	39	1.3	0	7	1.64	18	2
70	Otu00691	138	100	Proteobacteria	100	Alphaproteobacteria	100	Rhodobacterales	100	Rhodobacteraceae	100	Rhodobacteraceae_unclassified	97	1	0.01	0.48	0.04	0.48	0.15	0.85	0.25	0.57	49	1	0	11	1.9	5	0.2	0	1	0.44	44	1.5	0	11	2.32	17	5
71	Otu00696	138	100	Firmicutes	100	Clostridia	100	Clostridiales	100	Lachnospiraceae	100	Blautia	100	2	0.045	0.35	0.35	0.03	0.87	0.13	0.4	0.2	39	0.8	0	17	2.6	32	1.6	0	17	3.98	7	0.2	0	2	0.5	6	8
72	Otu00698	137	100	Actinobacteria	100	Actinobacteria	100	Actinomycetales	100	Dermatophilaceae	71	Piscicoccus	71	1	0.03	0.37	0.02	0.37	0.14	0.86	0.15	0.43	42	0.8	0	7	1.86	4	0.2	0	2	0.52	38	1.3	0	7	2.27	13	3
73	Otu00707	135	100	Proteobacteria	100	Alphaproteobacteria	100	Rhodospirillales	100	Rhodospirillaceae	100	Skermanella	100	1	0.001	0.65	0.01	0.65	0.12	0.88	0.1	0.73	48	1	0	7	1.52	4	0.2	0	3	0.7	44	1.5	0	7	1.72	22	2
74	Otu00711	134	100	Proteobacteria	100	Gammaproteobacteria	100	Pseudomonadales	100	Pseudomonadaceae	100	Pseudomonas	97	1	0.03	0.35	0.01	0.35	0.12	0.88	0.1	0.4	50	1	0	12	2.5	4	0.2	0	3	0.7	46	1.5	0	12	3.08	12	2
75	Otu00729	130	100	Actinobacteria	100	Actinobacteria	100	Actinomycetales	100	Micrococcaceae	100	Kocuria	86	1	0.04	0.39	0.04	0.39	0.27	0.73	0.15	0.53	46	0.9	0	7	1.7	9	0.4	0	5	1.23	37	1.2	0	7	1.91	16	3
76	Otu00744	128	100	Proteobacteria	100	Deltaproteobacteria	100	Myxococcales	100	Myxococcales_unclassified	83	Myxococcales_unclassified	83	1	0.03	0.46	0.07	0.46	0.34	0.66	0.2	0.7	43	0.9	0	8	1.39	11	0.6	0	8	1.79	32	1.1	0	4	1.01	21	4
77	Otu00758	126	100	Actinobacteria	100	Actinobacteria	100	Actinomycetales	100	Mycobacteriaceae	66	Mycobacterium	66	2	0.001	0.58	0.58	0.11	0.73	0.27	0.8	0.4	50	1	0	7	1.32	32	1.6	0	7	1.57	18	0.6	0	4	0.97	12	16
78	Otu00787	120	100	Actinobacteria	100	Actinobacteria	100	Gaiellales	100	Gaiellaceae	100	Gaiella	100	1	0.009	0.45	0.02	0.45	0.11	0.89	0.15	0.5	41	0.8	0	12	1.91	3	0.2	0	1	0.37	38	1.3	0	12	2.36	15	3
79	Otu00791	120	100	Proteobacteria	100	Deltaproteobacteria	100	Deltaproteobacteria_unclassified	100	Deltaproteobacteria_unclassified	100	Deltaproteobacteria_unclassified	100	2	0.041	0.44	0.44	0.06	0.81	0.19	0.55	0.33	49	1	0	17	2.59	36	1.8	0	17	3.93	13	0.4	0	2	0.68	10	11
80	Otu00792	119	100	Bacteroidetes	100	Sphingobacteriia	100	Sphingobacteriales	100	Chitinophagaceae	100	Chitinophagaceae_unclassified	100	1	0.024	0.5	0.14	0.5	0.32	0.68	0.45	0.73	50	1	0	4	1.11	12	0.6	0	3	0.82	38	1.3	0	4	1.2	22	9
81	Otu00797	118	100	Bacteria_unclassified	100	Bacteria_unclassified	100	Bacteria_unclassified	100	Bacteria_unclassified	100	Bacteria_unclassified	100	1	0.001	0.59	0.02	0.59	0.11	0.89	0.15	0.67	40	0.8	0	4	1.05	3	0.2	0	1	0.37	37	1.2	0	4	1.14	20	3
82	Otu00801	117	100	Bacteria_unclassified	100	Bacteria_unclassified	100	Bacteria_unclassified	100	Bacteria_unclassified	100	Bacteria_unclassified	100	1	0.026	0.34	0.01	0.34	0.08	0.92	0.1	0.37	36	0.7	0	12	2.01	2	0.1	0	1	0.31	34	1.1	0	12	2.52	11	2
83	Otu00817	114	100	Bacteria_unclassified	100	Bacteria_unclassified	100	Bacteria_unclassified	100	Bacteria_unclassified	100	Bacteria_unclassified	100	2	0.039	0.29	0.29	0.03	0.73	0.27	0.4	0.1	34	0.7	0	9	1.89	22	1.1	0	9	2.15	12	0.4	0	9	1.67	3	8
84	Otu00823	112	100	Bacteroidetes	100	Cytophagia	100	Cytophagales	100	Cytophagaceae	100	Spirosoma	100	1	0.02	0.41	0.02	0.41	0.18	0.82	0.1	0.5	46	0.9	0	13	2.15	6	0.3	0	5	1.13	40	1.3	0	13	2.55	15	2
85	Otu00826	112	100	Proteobacteria	100	Betaproteobacteria	100	Burkholderiales	100	Oxalobacteraceae	100	Massilia	87	1	0.029	0.44	0.08	0.44	0.27	0.73	0.3	0.6	41	0.8	0	5	1.08	8	0.4	0	2	0.68	33	1.1	0	5	1.21	18	6
86	Otu00837	110	100	Bacteria_unclassified	100	Bacteria_unclassified	100	Bacteria_unclassified	100	Bacteria_unclassified	100	Bacteria_unclassified	100	1	0.043	0.41	0.05	0.41	0.19	0.81	0.25	0.5	37	0.7	0	9	1.55	5	0.2	0	1	0.44	32	1.1	0	9	1.91	15	5
87	Otu00847	109	100	Chloroflexi	100	Chloroflexia	100	Herpetosiphonales	100	Herpetosiphonaceae	100	Herpetosiphon	100	1	0.037	0.36	0.04	0.36	0.22	0.78	0.2	0.47	31	0.6	0	4	0.99	5	0.2	0	2	0.55	26	0.9	0	4	1.14	14	4
88	Otu00864	107	100	Firmicutes	100	Clostridia	100	Clostridiales	100	Lachnospiraceae	100	Lachnospiraceae_unclassified	100	2	0.023	0.25	0.25	0	0.98	0.02	0.25	0.03	35	0.7	0	20	3.2	34	1.7	0	20	4.95	1	0	0	1	0.18	1	5
89	Otu00868	107	100	Bacteroidetes	100	Sphingobacteriia	100	Sphingobacteriales	100	Sphingobacteriaceae	100	Sphingobacterium	100	1	0.031	0.28	0	0.28	0.05	0.95	0.05	0.3	28	0.6	0	8	1.5	1	0	0	1	0.22	27	0.9	0	8	1.86	9	1
90	Otu00882	105	100	Bacteria_unclassified	100	Bacteria_unclassified	100	Bacteria_unclassified	100	Bacteria_unclassified	100	Bacteria_unclassified	100	1	0.023	0.4	0.02	0.4	0.14	0.86	0.15	0.47	40	0.8	0	8	1.64	4	0.2	0	2	0.52	36	1.2	0	8	1.99	14	3
91	Otu00895	104	100	Tenericutes	100	Mollicutes	100	Entomoplasmatales	100	Spiroplasmataceae	100	Spiroplasma	100	1	0.022	0.35	0	0.35	0.04	0.96	0.05	0.37	33	0.7	0	19	2.71	1	0	0	1	0.22	32	1.1	0	19	3.45	11	1
92	Otu00905	102	100	Firmicutes	100	Bacilli	100	Bacillales	100	Planococcaceae	97	Planococcaceae_unclassified	56	1	0.02	0.38	0.03	0.38	0.18	0.82	0.15	0.47	32	0.6	0	5	1.17	4	0.2	0	2	0.52	28	0.9	0	5	1.39	14	3
93	Otu00907	102	100	Firmicutes	100	Clostridia	100	Clostridiales	100	Clostridiaceae_1	100	Clostridium_sensu_stricto	100	1	0.018	0.47	0.05	0.47	0.22	0.78	0.25	0.6	38	0.8	0	8	1.35	6	0.3	0	2	0.57	32	1.1	0	8	1.62	18	5
94	Otu00915	101	100	Verrucomicrobia	100	Spartobacteria	100	Spartobacteria_unclassified	100	Spartobacteria_unclassified	100	Spartobacteria_unclassified	100	1	0.042	0.42	0.08	0.42	0.3	0.7	0.25	0.6	36	0.7	0	4	1.01	8	0.4	0	3	0.82	28	0.9	0	4	1.08	18	5
95	Otu00929	99	100	Actinobacteria	100	Actinobacteria	100	Actinomycetales	100	Actinomycetales_unclassified	87	Actinomycetales_unclassified	87	1	0.031	0.4	0.03	0.4	0.3	0.7	0.1	0.57	36	0.7	0	7	1.31	8	0.4	0	7	1.57	28	0.9	0	4	1.08	17	2
96	Otu00930	99	100	Actinobacteria	100	Actinobacteria	100	Actinomycetales	100	Actinomycetales_unclassified	100	Actinomycetales_unclassified	100	1	0.019	0.47	0.07	0.47	0.3	0.7	0.25	0.67	32	0.6	0	3	0.75	7	0.4	0	3	0.75	25	0.8	0	2	0.7	20	5
97	Otu00939	98	100	Bacteria_unclassified	100	Bacteria_unclassified	100	Bacteria_unclassified	100	Bacteria_unclassified	100	Bacteria_unclassified	100	2	0.008	0.44	0.44	0.02	0.88	0.12	0.5	0.2	36	0.7	0	8	1.73	30	1.5	0	8	2.52	6	0.2	0	1	0.41	6	10
98	Otu00944	97	100	Bacteria_unclassified	100	Bacteria_unclassified	100	Bacteria_unclassified	100	Bacteria_unclassified	100	Bacteria_unclassified	100	1	0.003	0.53	0.01	0.53	0.12	0.88	0.1	0.6	35	0.7	0	5	1.07	3	0.2	0	2	0.49	32	1.1	0	5	1.2	18	2
99	Otu00962	95	100	Bacteria_unclassified	100	Bacteria_unclassified	100	Bacteria_unclassified	100	Bacteria_unclassified	100	Bacteria_unclassified	100	1	0.046	0.33	0.03	0.33	0.17	0.83	0.15	0.4	33	0.7	0	8	1.49	4	0.2	0	2	0.52	29	1	0	8	1.83	12	3
100	Otu00968	94	100	Firmicutes	100	Bacilli	100	Bacillales	100	Alicyclobacillaceae	100	Tumebacillus	100	1	0.011	0.35	0	0.35	0.04	0.96	0.05	0.37	39	0.8	0	10	2.13	1	0	0	1	0.22	38	1.3	0	10	2.65	11	1
101	Otu00990	91	100	Deinococcus-Thermus	100	Deinococci	100	Deinococcales	100	Trueperaceae	99	Truepera	99	1	0.027	0.27	0	0.27	0	1	0	0.27	23	0.5	0	8	1.54	0	0	0	0	0	23	0.8	0	8	1.94	8	0
102	Otu00995	91	100	Firmicutes	100	Clostridia	100	Clostridiales	100	Peptostreptococcaceae	100	Clostridium_XI	100	1	0.008	0.38	0	0.38	0.05	0.95	0.05	0.4	31	0.6	0	7	1.5	1	0	0	1	0.22	30	1	0	7	1.84	12	1
103	Otu00998	90	100	Bacteroidetes	100	Sphingobacteriia	100	Sphingobacteriales	100	Chitinophagaceae	100	Chitinophagaceae_unclassified	68	1	0.048	0.34	0.03	0.34	0.21	0.79	0.15	0.43	26	0.5	0	5	0.97	4	0.2	0	2	0.52	22	0.7	0	5	1.14	13	3
104	Otu01029	86	100	Acidobacteria	100	Acidobacteria_Gp4	100	Blastocatella	100	Blastocatella_unclassified	100	Blastocatella_unclassified	100	1	0.027	0.43	0.05	0.43	0.19	0.81	0.25	0.53	36	0.7	0	6	1.25	5	0.2	0	1	0.44	31	1	0	6	1.5	16	5
105	Otu01053	83	100	Proteobacteria	100	Betaproteobacteria	100	Betaproteobacteria_unclassified	100	Betaproteobacteria_unclassified	100	Betaproteobacteria_unclassified	100	2	0.03	0.36	0.36	0.04	0.8	0.2	0.45	0.2	26	0.5	0	7	1.16	19	1	0	7	1.67	7	0.2	0	2	0.5	6	9
106	Otu01063	83	100	Verrucomicrobia	100	Verrucomicrobia_unclassified	100	Verrucomicrobia_unclassified	100	Verrucomicrobia_unclassified	100	Verrucomicrobia_unclassified	100	2	0.012	0.35	0.35	0.02	0.89	0.11	0.4	0.17	31	0.6	0	7	1.44	26	1.3	0	7	2.08	5	0.2	0	1	0.38	5	8
107	Otu01075	81	100	Bacteria_unclassified	100	Bacteria_unclassified	100	Bacteria_unclassified	100	Bacteria_unclassified	100	Bacteria_unclassified	100	1	0.039	0.33	0.02	0.33	0.23	0.77	0.1	0.43	24	0.5	0	6	1.03	4	0.2	0	3	0.7	20	0.7	0	6	1.18	13	2
108	Otu01076	81	100	Firmicutes	100	Erysipelotrichia	100	Erysipelotrichales	100	Erysipelotrichaceae	100	Erysipelotrichaceae_unclassified	100	2	0.03	0.26	0.26	0.01	0.87	0.13	0.3	0.07	16	0.3	0	6	1	13	0.6	0	6	1.46	3	0.1	0	2	0.4	2	6
109	Otu01078	81	100	Bacteroidetes	100	Bacteroidetes_unclassified	100	Bacteroidetes_unclassified	100	Bacteroidetes_unclassified	100	Bacteroidetes_unclassified	100	2	0.009	0.31	0.31	0.01	0.9	0.1	0.35	0.07	27	0.5	0	10	1.7	23	1.1	0	10	2.52	4	0.1	0	3	0.57	2	7
110	Otu01099	78	100	Proteobacteria	100	Gammaproteobacteria	100	Xanthomonadales	100	Xanthomonadaceae	100	Xanthomonadaceae_unclassified	100	1	0.04	0.32	0.03	0.32	0.26	0.74	0.1	0.43	21	0.4	0	3	0.78	4	0.2	0	3	0.7	17	0.6	0	3	0.82	13	2
111	Otu01123	76	100	Firmicutes	100	Bacilli	100	Bacillales	100	Paenibacillaceae_1	100	Saccharibacillus	100	1	0.025	0.35	0.02	0.35	0.18	0.82	0.1	0.43	23	0.5	0	4	0.84	3	0.2	0	2	0.49	20	0.7	0	4	0.96	13	2
112	Otu01135	75	100	Bacteria_unclassified	100	Bacteria_unclassified	100	Bacteria_unclassified	100	Bacteria_unclassified	100	Bacteria_unclassified	100	1	0.024	0.44	0.08	0.44	0.27	0.73	0.3	0.6	30	0.6	0	3	0.73	6	0.3	0	1	0.47	24	0.8	0	3	0.81	18	6
113	Otu01141	75	100	Proteobacteria	100	Alphaproteobacteria	100	Rhodospirillales	100	Acetobacteraceae	100	Roseomonas	100	1	0.037	0.36	0.03	0.36	0.22	0.78	0.15	0.47	25	0.5	0	4	0.86	4	0.2	0	2	0.52	21	0.7	0	4	0.99	14	3
114	Otu01143	74	100	Proteobacteria	100	Alphaproteobacteria	100	Caulobacterales	100	Caulobacteraceae	100	Phenylobacterium	98	2	0.008	0.4	0.4	0.04	0.74	0.26	0.55	0.17	20	0.4	0	2	0.64	13	0.6	0	2	0.67	7	0.2	0	2	0.57	5	11
115	Otu01163	73	100	Firmicutes	100	Bacilli	100	Lactobacillales	100	Streptococcaceae	100	Lactococcus	100	2	0.006	0.41	0.41	0.01	0.92	0.08	0.45	0.1	33	0.7	0	13	1.97	29	1.4	0	13	2.93	4	0.1	0	2	0.43	3	9
116	Otu01179	71	100	Proteobacteria	100	Gammaproteobacteria	100	Xanthomonadales	100	Xanthomonadaceae	100	Luteimonas	100	1	0.017	0.3	0	0.3	0	1	0	0.3	20	0.4	0	5	1.03	0	0	0	0	0	20	0.7	0	5	1.27	9	0
117	Otu01190	70	100	Proteobacteria	100	Deltaproteobacteria	100	Deltaproteobacteria_unclassified	100	Deltaproteobacteria_unclassified	100	Deltaproteobacteria_unclassified	100	2	0.023	0.27	0.27	0.01	0.91	0.09	0.3	0.07	16	0.3	0	7	1.08	14	0.7	0	7	1.63	2	0.1	0	1	0.25	2	6
118	Otu01194	69	100	Acidobacteria	100	Acidobacteria_Gp4	100	Gp4	100	Gp4_unclassified	100	Gp4_unclassified	100	2	0.018	0.33	0.33	0.02	0.83	0.17	0.4	0.13	21	0.4	0	4	0.86	16	0.8	0	4	1.15	5	0.2	0	2	0.46	4	8
119	Otu01238	66	100	Bacteroidetes	100	Flavobacteriia	100	Flavobacteriales	100	Flavobacteriaceae	100	Gelidibacter	69	1	0.02	0.31	0	0.31	0.07	0.93	0.05	0.33	22	0.4	0	6	1.07	1	0	0	1	0.22	21	0.7	0	6	1.32	10	1
120	Otu01240	66	100	Firmicutes	100	Bacilli	100	Bacillales	100	Planococcaceae	87	Planococcaceae_unclassified	87	1	0.048	0.25	0	0.25	0.08	0.92	0.05	0.27	18	0.4	0	5	0.98	1	0	0	1	0.22	17	0.6	0	5	1.22	8	1
121	Otu01244	66	100	Bacteroidetes	100	Cytophagia	100	Cytophagales	100	Cytophagaceae	100	Hymenobacter	100	1	0.004	0.4	0	0.4	0	1	0	0.4	24	0.5	0	4	1.03	0	0	0	0	0	24	0.8	0	4	1.24	12	0
122	Otu01245	66	100	Proteobacteria	100	Alphaproteobacteria	100	Rhizobiales	100	Rhizobiales_unclassified	100	Rhizobiales_unclassified	100	2	0.044	0.29	0.29	0.02	0.84	0.16	0.35	0.13	18	0.4	0	5	0.94	14	0.7	0	5	1.38	4	0.1	0	1	0.35	4	7
123	Otu01286	64	100	Actinobacteria	100	Actinobacteria	100	Actinobacteria_unclassified	100	Actinobacteria_unclassified	100	Actinobacteria_unclassified	100	2	0.041	0.35	0.35	0.08	0.71	0.29	0.5	0.27	21	0.4	0	2	0.61	13	0.6	0	2	0.75	8	0.3	0	1	0.45	8	10
124	Otu01296	63	100	Actinobacteria	100	Actinobacteria	100	Actinomycetales	100	Actinomycetales_unclassified	100	Actinomycetales_unclassified	100	1	0.048	0.28	0	0.28	0.06	0.94	0.05	0.3	26	0.5	0	8	1.62	1	0	0	1	0.22	25	0.8	0	8	2.04	9	1
125	Otu01328	61	100	Verrucomicrobia	100	Spartobacteria	100	Spartobacteria_unclassified	100	Spartobacteria_unclassified	100	Spartobacteria_unclassified	100	2	0.014	0.31	0.31	0.02	0.77	0.23	0.4	0.1	16	0.3	0	3	0.71	11	0.6	0	3	0.83	5	0.2	0	3	0.59	3	8
126	Otu01329	61	100	Proteobacteria	100	Proteobacteria_unclassified	100	Proteobacteria_unclassified	100	Proteobacteria_unclassified	100	Proteobacteria_unclassified	100	1	0.047	0.27	0	0.27	0.1	0.9	0.05	0.3	15	0.3	0	4	0.74	1	0	0	1	0.22	14	0.5	0	4	0.9	9	1
127	Otu01339	60	100	Bacteroidetes	100	Cytophagia	100	Cytophagales	100	Cytophagaceae	100	Dyadobacter	100	1	0.039	0.29	0.01	0.29	0.14	0.86	0.05	0.33	21	0.4	0	5	0.97	2	0.1	0	2	0.45	19	0.6	0	5	1.16	10	1
128	Otu01343	60	100	Proteobacteria	100	Proteobacteria_unclassified	100	Proteobacteria_unclassified	100	Proteobacteria_unclassified	100	Proteobacteria_unclassified	100	1	0.033	0.34	0.02	0.34	0.15	0.85	0.1	0.4	19	0.4	0	4	0.75	2	0.1	0	1	0.31	17	0.6	0	4	0.9	12	2
129	Otu01346	60	100	Proteobacteria	100	Alphaproteobacteria	100	Alphaproteobacteria_unclassified	100	Alphaproteobacteria_unclassified	100	Alphaproteobacteria_unclassified	100	2	0.047	0.3	0.3	0.04	0.75	0.25	0.4	0.17	15	0.3	0	3	0.58	10	0.5	0	3	0.76	5	0.2	0	1	0.38	5	8
130	Otu01350	59	100	Proteobacteria	100	Alphaproteobacteria	100	Sphingomonadales	100	Sphingomonadaceae	100	Sphingomonas	100	1	0.026	0.36	0.03	0.36	0.23	0.77	0.15	0.47	18	0.4	0	2	0.53	3	0.2	0	1	0.37	15	0.5	0	2	0.57	14	3
131	Otu01354	59	100	Bacteroidetes	100	Sphingobacteriia	100	Sphingobacteriales	100	Chitinophagaceae	100	Flavisolibacter	77	1	0.028	0.34	0.01	0.34	0.14	0.86	0.1	0.4	20	0.4	0	3	0.76	2	0.1	0	1	0.31	18	0.6	0	3	0.89	12	2
132	Otu01386	57	100	Proteobacteria	100	Alphaproteobacteria	100	Sphingomonadales	100	Erythrobacteraceae	88	Erythrobacteraceae_unclassified	88	1	0.013	0.36	0.02	0.36	0.17	0.83	0.1	0.43	17	0.3	0	2	0.56	2	0.1	0	1	0.31	15	0.5	0	2	0.63	13	2
133	Otu01393	57	100	Armatimonadetes	100	Armatimonadia	100	Armatimonadales	100	Armatimonadaceae	100	Armatimonas/Armatimonadetes_gp1	100	1	0.046	0.27	0.01	0.27	0.18	0.82	0.05	0.33	16	0.3	0	3	0.68	2	0.1	0	2	0.45	14	0.5	0	3	0.78	10	1
134	Otu01422	56	100	Proteobacteria	100	Betaproteobacteria	100	Betaproteobacteria_unclassified	100	Betaproteobacteria_unclassified	100	Betaproteobacteria_unclassified	100	1	0.04	0.28	0.01	0.28	0.16	0.84	0.05	0.33	18	0.4	0	4	0.8	2	0.1	0	2	0.45	16	0.5	0	4	0.94	10	1
135	Otu01427	55	100	Proteobacteria	100	Alphaproteobacteria	100	Rhodobacterales	100	Rhodobacteraceae	100	Rhodobacteraceae_unclassified	53	1	0.037	0.28	0	0.28	0.08	0.92	0.05	0.3	19	0.4	0	4	0.88	1	0	0	1	0.22	18	0.6	0	4	1.07	9	1
136	Otu01433	55	100	Proteobacteria	100	Gammaproteobacteria	100	Xanthomonadales	100	Xanthomonadaceae	100	Arenimonas	100	2	0.025	0.3	0.3	0.02	0.85	0.15	0.35	0.1	14	0.3	0	4	0.7	11	0.6	0	4	1	3	0.1	0	1	0.31	3	7
137	Otu01440	55	100	Planctomycetes	100	Planctomycetia	100	Planctomycetales	100	Planctomycetaceae	100	Aquisphaera	53	1	0.022	0.38	0.03	0.38	0.18	0.82	0.15	0.47	23	0.5	0	3	0.76	3	0.2	0	1	0.37	20	0.7	0	3	0.88	14	3
138	Otu01451	54	100	Proteobacteria	100	Alphaproteobacteria	100	Alphaproteobacteria_unclassified	100	Alphaproteobacteria_unclassified	100	Alphaproteobacteria_unclassified	100	1	0.016	0.38	0.02	0.38	0.18	0.82	0.1	0.47	24	0.5	0	2	0.76	3	0.2	0	2	0.49	21	0.7	0	2	0.84	14	2
139	Otu01465	54	100	Proteobacteria	100	Gammaproteobacteria	100	Xanthomonadales	100	Xanthomonadaceae	100	Pseudoxanthomonas	100	2	0.014	0.34	0.34	0.02	0.85	0.15	0.4	0.1	14	0.3	0	3	0.61	11	0.6	0	3	0.83	3	0.1	0	1	0.31	3	8
140	Otu01532	50	100	Proteobacteria	100	Gammaproteobacteria	100	Gammaproteobacteria_unclassified	100	Gammaproteobacteria_unclassified	100	Gammaproteobacteria_unclassified	100	2	0.024	0.24	0.24	0	0.95	0.05	0.25	0.03	14	0.3	0	5	0.95	13	0.6	0	5	1.42	1	0	0	1	0.18	1	5
141	Otu01545	50	100	Actinobacteria	100	Actinobacteria_unclassified	100	Actinobacteria_unclassified	100	Actinobacteria_unclassified	100	Actinobacteria_unclassified	100	1	0.021	0.3	0	0.3	0	1	0	0.3	11	0.2	0	2	0.51	0	0	0	0	0	11	0.4	0	2	0.61	9	0
142	Otu01547	50	100	Acidobacteria	100	Acidobacteria_Gp16	100	Gp16	100	Gp16_unclassified	100	Gp16_unclassified	100	1	0.05	0.34	0.03	0.34	0.22	0.78	0.15	0.43	19	0.4	0	3	0.64	3	0.2	0	1	0.37	16	0.5	0	3	0.73	13	3
143	Otu01552	50	100	Actinobacteria	100	Actinobacteria	100	Actinomycetales	100	Micromonosporaceae	98	Actinoplanes	82	2	0.034	0.27	0.27	0.01	0.9	0.1	0.3	0.07	21	0.4	0	13	1.86	18	0.9	0	13	2.88	3	0.1	0	2	0.4	2	6
144	Otu01579	49	100	Proteobacteria	100	Alphaproteobacteria	100	Sphingomonadales	100	Sphingomonadaceae	100	Sphingomonas	100	2	0.007	0.38	0.38	0.04	0.76	0.24	0.5	0.17	22	0.4	0	2	0.73	15	0.8	0	2	0.85	7	0.2	0	2	0.57	5	10
145	Otu01593	48	100	Bacteroidetes	100	Sphingobacteriia	100	Sphingobacteriales	100	Chitinophagaceae	100	Chitinophagaceae_unclassified	100	2	0.001	0.42	0.42	0.02	0.85	0.15	0.5	0.13	19	0.4	0	2	0.67	15	0.8	0	2	0.85	4	0.1	0	1	0.35	4	10
146	Otu01598	48	100	Bacteria_unclassified	100	Bacteria_unclassified	100	Bacteria_unclassified	100	Bacteria_unclassified	100	Bacteria_unclassified	100	1	0.02	0.34	0	0.34	0.08	0.92	0.05	0.37	18	0.4	0	3	0.75	1	0	0	1	0.22	17	0.6	0	3	0.9	11	1
147	Otu01615	47	100	Proteobacteria	100	Alphaproteobacteria	100	Rhodospirillales	100	Acetobacteraceae	100	Roseomonas	100	1	0.04	0.27	0.01	0.27	0.18	0.82	0.05	0.33	16	0.3	0	3	0.68	2	0.1	0	2	0.45	14	0.5	0	3	0.78	10	1
148	Otu01617	47	100	Planctomycetes	100	Planctomycetia	100	Planctomycetales	100	Planctomycetaceae	100	Planctomycetaceae_unclassified	100	2	0.049	0.27	0.27	0.03	0.77	0.23	0.35	0.13	16	0.3	0	3	0.68	11	0.6	0	3	0.89	5	0.2	0	2	0.46	4	7
149	Otu01632	46	100	Gemmatimonadetes	100	Gemmatimonadetes	100	Gemmatimonadales	100	Gemmatimonadaceae	100	Gemmatimonas	100	1	0.017	0.33	0.01	0.33	0.11	0.89	0.05	0.37	13	0.3	0	2	0.49	1	0	0	1	0.22	12	0.4	0	2	0.56	11	1
150	Otu01651	46	100	Bacteria_unclassified	100	Bacteria_unclassified	100	Bacteria_unclassified	100	Bacteria_unclassified	100	Bacteria_unclassified	100	1	0.033	0.23	0	0.23	0	1	0	0.23	12	0.2	0	3	0.66	0	0	0	0	0	12	0.4	0	3	0.81	7	0
151	Otu01658	45	100	Proteobacteria	100	Alphaproteobacteria	100	Sphingomonadales	100	Sphingomonadaceae	96	Sphingomonadaceae_unclassified	96	2	0.016	0.26	0.26	0.01	0.87	0.13	0.3	0.07	11	0.2	0	2	0.55	9	0.4	0	2	0.76	2	0.1	0	1	0.25	2	6
152	Otu01679	45	100	Bacteroidetes	100	Sphingobacteriia	100	Sphingobacteriales	100	Sphingobacteriaceae	100	Sphingobacteriaceae_unclassified	100	1	0.015	0.33	0.01	0.33	0.1	0.9	0.05	0.37	14	0.3	0	2	0.54	1	0	0	1	0.22	13	0.4	0	2	0.63	11	1
153	Otu01686	44	100	Proteobacteria	100	Alphaproteobacteria	100	Rhodospirillales	100	Acetobacteraceae	100	Acetobacteraceae_unclassified	100	1	0.008	0.33	0	0.33	0	1	0	0.33	19	0.4	0	5	0.99	0	0	0	0	0	19	0.6	0	5	1.22	10	0
154	Otu01698	44	100	Bacteroidetes	100	Cytophagia	100	Cytophagales	100	Cytophagaceae	100	Spirosoma	100	1	0.014	0.37	0.01	0.37	0.14	0.86	0.1	0.43	21	0.4	0	3	0.73	2	0.1	0	1	0.31	19	0.6	0	3	0.85	13	2
155	Otu01701	44	100	Bacteroidetes	100	Bacteroidetes_unclassified	100	Bacteroidetes_unclassified	100	Bacteroidetes_unclassified	100	Bacteroidetes_unclassified	100	2	0.025	0.32	0.32	0.03	0.8	0.2	0.4	0.13	18	0.4	0	3	0.72	13	0.6	0	3	0.93	5	0.2	0	2	0.46	4	8
156	Otu01715	43	100	Proteobacteria	100	Alphaproteobacteria	100	Caulobacterales	100	Caulobacteraceae	100	Phenylobacterium	100	2	0.025	0.36	0.36	0.04	0.8	0.2	0.45	0.2	22	0.4	0	3	0.79	16	0.8	0	3	1.06	6	0.2	0	1	0.41	6	9
157	Otu01717	43	100	Bacteria_unclassified	100	Bacteria_unclassified	100	Bacteria_unclassified	100	Bacteria_unclassified	100	Bacteria_unclassified	100	1	0.025	0.27	0	0.27	0	1	0	0.27	22	0.4	0	8	1.34	0	0	0	0	0	22	0.7	0	8	1.68	8	0
158	Otu01730	43	100	Bacteroidetes	100	Bacteroidetes_unclassified	100	Bacteroidetes_unclassified	100	Bacteroidetes_unclassified	100	Bacteroidetes_unclassified	100	1	0.035	0.23	0	0.23	0	1	0	0.23	9	0.2	0	3	0.52	0	0	0	0	0	9	0.3	0	3	0.65	7	0
159	Otu01734	43	100	Bacteria_unclassified	100	Bacteria_unclassified	100	Bacteria_unclassified	100	Bacteria_unclassified	100	Bacteria_unclassified	100	1	0.038	0.29	0.02	0.29	0.2	0.8	0.1	0.37	14	0.3	0	2	0.5	2	0.1	0	1	0.31	12	0.4	0	2	0.56	11	2
160	Otu01736	43	100	Verrucomicrobia	100	Spartobacteria	100	Spartobacteria_unclassified	100	Spartobacteria_unclassified	100	Spartobacteria_unclassified	100	2	0.033	0.29	0.29	0.04	0.72	0.28	0.4	0.13	19	0.4	0	3	0.78	12	0.6	0	3	0.88	7	0.2	0	3	0.68	4	8
161	Otu01751	43	100	Proteobacteria	100	Gammaproteobacteria	100	Gammaproteobacteria_unclassified	100	Gammaproteobacteria_unclassified	100	Gammaproteobacteria_unclassified	100	2	0.001	0.43	0.43	0	0.95	0.05	0.45	0.03	14	0.3	0	3	0.64	13	0.6	0	3	0.88	1	0	0	1	0.18	1	9
162	Otu01752	43	100	Bacteroidetes	100	Cytophagia	100	Cytophagales	100	Cytophagaceae	100	Hymenobacter	100	2	0.028	0.23	0.23	0	0.91	0.09	0.25	0.03	8	0.2	0	3	0.51	7	0.4	0	3	0.75	1	0	0	1	0.18	1	5
163	Otu01792	41	100	Bacteroidetes	100	Sphingobacteriia	100	Sphingobacteriales	100	Chitinophagaceae	100	Chitinophagaceae_unclassified	100	1	0.026	0.27	0	0.27	0.09	0.91	0.05	0.3	16	0.3	0	2	0.68	1	0	0	1	0.22	15	0.5	0	2	0.82	9	1
164	Otu01811	40	100	Bacteroidetes	100	Sphingobacteriia	100	Sphingobacteriales	100	Chitinophagaceae	100	Chitinophagaceae_unclassified	100	2	0.044	0.22	0.22	0.01	0.9	0.1	0.25	0.07	14	0.3	0	4	0.81	12	0.6	0	4	1.19	2	0.1	0	1	0.25	2	5
165	Otu01814	40	100	Proteobacteria	100	Alphaproteobacteria	100	Sphingomonadales	100	Sphingomonadaceae	100	Sphingomonas	55	2	0.017	0.32	0.32	0.02	0.79	0.21	0.4	0.1	14	0.3	0	2	0.57	10	0.5	0	2	0.69	4	0.1	0	2	0.43	3	8
166	Otu01831	40	100	Planctomycetes	100	Planctomycetia	100	Planctomycetales	100	Planctomycetaceae	100	Aquisphaera	100	1	0.047	0.27	0.01	0.27	0.11	0.89	0.05	0.3	13	0.3	0	2	0.56	1	0	0	1	0.22	12	0.4	0	2	0.67	9	1
167	Otu01850	39	100	Proteobacteria	100	Gammaproteobacteria	100	Pseudomonadales	100	Pseudomonadaceae	100	Pseudomonas	98	1	0.05	0.27	0.01	0.27	0.11	0.89	0.05	0.3	13	0.3	0	3	0.6	1	0	0	1	0.22	12	0.4	0	3	0.72	9	1
168	Otu01853	39	100	Bacteria_unclassified	100	Bacteria_unclassified	100	Bacteria_unclassified	100	Bacteria_unclassified	100	Bacteria_unclassified	100	1	0.049	0.26	0.01	0.26	0.13	0.87	0.05	0.3	11	0.2	0	2	0.46	1	0	0	1	0.22	10	0.3	0	2	0.55	9	1
169	Otu01883	38	100	Bacteroidetes	100	Bacteroidia	100	Bacteroidales	100	Porphyromonadaceae	100	Porphyromonas	100	2	0.05	0.19	0.19	0	0.95	0.05	0.2	0.03	14	0.3	0	7	1.14	13	0.6	0	7	1.76	1	0	0	1	0.18	1	4
170	Otu01900	38	100	Acidobacteria	100	Acidobacteria_Gp3	100	Candidatus_Solibacter	100	Candidatus_Solibacter_unclassified	100	Candidatus_Solibacter_unclassified	100	2	0.042	0.25	0.25	0.01	0.84	0.16	0.3	0.07	9	0.2	0	2	0.44	7	0.4	0	2	0.59	2	0.1	0	1	0.25	2	6
171	Otu01906	38	100	Proteobacteria	100	Alphaproteobacteria	100	Sphingomonadales	100	Erythrobacteraceae	100	Erythrobacteraceae_unclassified	98	1	0.032	0.23	0	0.23	0	1	0	0.23	10	0.2	0	3	0.57	0	0	0	0	0	10	0.3	0	3	0.71	7	0
172	Otu01934	37	100	Bacteria_unclassified	100	Bacteria_unclassified	100	Bacteria_unclassified	100	Bacteria_unclassified	100	Bacteria_unclassified	100	1	0.025	0.3	0.01	0.3	0.1	0.9	0.05	0.33	14	0.3	0	2	0.57	1	0	0	1	0.22	13	0.4	0	2	0.68	10	1
173	Otu01936	37	100	Proteobacteria	100	Deltaproteobacteria	100	Myxococcales	100	Myxococcaceae	100	Myxococcus	100	1	0.031	0.23	0	0.23	0	1	0	0.23	7	0.1	0	1	0.35	0	0	0	0	0	7	0.2	0	1	0.43	7	0
174	Otu01946	37	100	Bacteroidetes	100	Cytophagia	100	Cytophagales	100	Cytophagaceae	98	Cytophagaceae_unclassified	98	2	0.008	0.25	0.25	0	1	0	0.25	0	10	0.2	0	3	0.67	10	0.5	0	3	1	0	0	0	0	0	0	5
175	Otu01952	37	100	Bacteroidetes	100	Sphingobacteriia	100	Sphingobacteriales	100	Chitinophagaceae	100	Chitinophagaceae_unclassified	76	2	0.03	0.2	0.2	0	1	0	0.2	0	14	0.3	0	6	1.09	14	0.7	0	6	1.66	0	0	0	0	0	0	4
176	Otu01955	37	100	Planctomycetes	100	Planctomycetia	100	Planctomycetales	100	Planctomycetaceae	100	Planctomycetaceae_unclassified	100	2	0.036	0.26	0.26	0.01	0.88	0.12	0.3	0.07	12	0.2	0	4	0.69	10	0.5	0	4	1	2	0.1	0	1	0.25	2	6
177	Otu02062	34	100	Bacteria_unclassified	100	Bacteria_unclassified	100	Bacteria_unclassified	100	Bacteria_unclassified	100	Bacteria_unclassified	100	2	0.002	0.38	0.38	0	0.95	0.05	0.4	0.03	13	0.3	0	3	0.63	12	0.6	0	3	0.88	1	0	0	1	0.18	1	8
178	Otu02068	34	100	Bacteroidetes	100	Sphingobacteriia	100	Sphingobacteriales	100	Chitinophagaceae	77	Chitinophagaceae_unclassified	77	2	0.022	0.35	0.35	0.04	0.78	0.22	0.45	0.17	17	0.3	0	2	0.59	12	0.6	0	2	0.75	5	0.2	0	1	0.38	5	9
179	Otu02100	33	100	Bacteroidetes	100	Sphingobacteriia	100	Sphingobacteriales	100	Sphingobacteriaceae	100	Sphingobacterium	100	1	0.016	0.3	0	0.3	0	1	0	0.3	11	0.2	0	2	0.51	0	0	0	0	0	11	0.4	0	2	0.61	9	0
180	Otu02119	33	100	Proteobacteria	100	Gammaproteobacteria	100	Xanthomonadales	100	Xanthomonadaceae	100	Lysobacter	100	1	0.029	0.3	0.01	0.3	0.1	0.9	0.05	0.33	14	0.3	0	2	0.57	1	0	0	1	0.22	13	0.4	0	2	0.68	10	1
181	Otu02120	33	100	Chloroflexi	100	Chloroflexi_unclassified	100	Chloroflexi_unclassified	100	Chloroflexi_unclassified	100	Chloroflexi_unclassified	100	1	0.039	0.23	0	0.23	0	1	0	0.23	9	0.2	0	3	0.52	0	0	0	0	0	9	0.3	0	3	0.65	7	0
182	Otu02121	33	100	Proteobacteria	100	Alphaproteobacteria	100	Rhodobacterales	100	Rhodobacteraceae	100	Rhodobacteraceae_unclassified	85	1	0.035	0.23	0	0.23	0	1	0	0.23	15	0.3	0	4	0.89	0	0	0	0	0	15	0.5	0	4	1.11	7	0
183	Otu02122	33	100	Bacteroidetes	100	Flavobacteriia	100	Flavobacteriales	100	Flavobacteriaceae	100	Flavobacterium	100	2	0.021	0.23	0.23	0	0.92	0.08	0.25	0.03	9	0.2	0	3	0.56	8	0.4	0	3	0.82	1	0	0	1	0.18	1	5
184	Otu02125	33	100	Verrucomicrobia	100	Verrucomicrobia_unclassified	100	Verrucomicrobia_unclassified	100	Verrucomicrobia_unclassified	100	Verrucomicrobia_unclassified	100	1	0.018	0.38	0.02	0.38	0.18	0.82	0.1	0.47	16	0.3	0	1	0.47	2	0.1	0	1	0.31	14	0.5	0	1	0.51	14	2
185	Otu02147	32	100	Proteobacteria	100	Alphaproteobacteria	100	Sphingomonadales	100	Sphingomonadaceae	100	Sphingobium	94	2	0.042	0.23	0.23	0.01	0.78	0.22	0.3	0.07	10	0.2	0	2	0.49	7	0.4	0	2	0.59	3	0.1	0	2	0.4	2	6
186	Otu02162	32	100	Bacteria_unclassified	100	Bacteria_unclassified	100	Bacteria_unclassified	100	Bacteria_unclassified	100	Bacteria_unclassified	100	1	0.014	0.3	0	0.3	0	1	0	0.3	13	0.3	0	3	0.63	0	0	0	0	0	13	0.4	0	3	0.77	9	0
187	Otu02165	32	100	Bacteria_unclassified	100	Bacteria_unclassified	100	Bacteria_unclassified	100	Bacteria_unclassified	100	Bacteria_unclassified	100	1	0.035	0.27	0	0.27	0.09	0.91	0.05	0.3	17	0.3	0	3	0.75	1	0	0	1	0.22	16	0.5	0	3	0.9	9	1
188	Otu02169	32	100	Bacteria_unclassified	100	Bacteria_unclassified	100	Bacteria_unclassified	100	Bacteria_unclassified	100	Bacteria_unclassified	100	2	0.015	0.2	0.2	0	1	0	0.2	0	13	0.3	0	10	1.43	13	0.6	0	10	2.23	0	0	0	0	0	0	4
189	Otu02179	32	100	Proteobacteria	100	Alphaproteobacteria	100	Rhodospirillales	100	Rhodospirillales_unclassified	100	Rhodospirillales_unclassified	100	1	0.05	0.26	0.01	0.26	0.21	0.79	0.05	0.33	13	0.3	0	2	0.53	2	0.1	0	2	0.45	11	0.4	0	2	0.56	10	1
190	Otu02185	32	100	Verrucomicrobia	100	Verrucomicrobia_unclassified	100	Verrucomicrobia_unclassified	100	Verrucomicrobia_unclassified	100	Verrucomicrobia_unclassified	100	1	0.014	0.27	0	0.27	0	1	0	0.27	11	0.2	0	3	0.58	0	0	0	0	0	11	0.4	0	3	0.72	8	0
191	Otu02196	31	100	Proteobacteria	100	Gammaproteobacteria	100	Enterobacteriales	100	Enterobacteriaceae	100	Buchnera	100	1	0.022	0.23	0	0.23	0	1	0	0.23	12	0.2	0	4	0.72	0	0	0	0	0	12	0.4	0	4	0.89	7	0
192	Otu02204	31	100	Bacteroidetes	100	Cytophagia	100	Cytophagales	100	Cytophagaceae	100	Spirosoma	100	1	0.006	0.33	0	0.33	0	1	0	0.33	13	0.3	0	3	0.6	0	0	0	0	0	13	0.4	0	3	0.73	10	0
193	Otu02215	31	100	Proteobacteria	100	Gammaproteobacteria	100	Xanthomonadales	100	Xanthomonadaceae	100	Xanthomonadaceae_unclassified	100	2	0.023	0.22	0.22	0	0.9	0.1	0.25	0.03	7	0.1	0	2	0.4	6	0.3	0	2	0.57	1	0	0	1	0.18	1	5
194	Otu02252	30	100	Actinobacteria	100	Actinobacteria	100	Actinobacteria_unclassified	100	Actinobacteria_unclassified	100	Actinobacteria_unclassified	100	2	0.002	0.37	0.37	0	0.93	0.07	0.4	0.03	10	0.2	0	2	0.45	9	0.4	0	2	0.6	1	0	0	1	0.18	1	8
195	Otu02299	30	100	Bacteria_unclassified	100	Bacteria_unclassified	100	Bacteria_unclassified	100	Bacteria_unclassified	100	Bacteria_unclassified	100	2	0.012	0.27	0.27	0.01	0.91	0.09	0.3	0.07	15	0.3	0	4	0.81	13	0.6	0	4	1.18	2	0.1	0	1	0.25	2	6
196	Otu02319	29	100	Bacteroidetes	100	Flavobacteriia	100	Flavobacteriales	100	Flavobacteriaceae	100	Flavobacteriaceae_unclassified	100	2	0.028	0.26	0.26	0.01	0.86	0.14	0.3	0.07	10	0.2	0	2	0.49	8	0.4	0	2	0.68	2	0.1	0	1	0.25	2	6
197	Otu02362	28	100	Planctomycetes	100	Planctomycetia	100	Planctomycetales	100	Planctomycetaceae	100	Planctomycetaceae_unclassified	100	1	0.008	0.27	0	0.27	0	1	0	0.27	9	0.2	0	2	0.44	0	0	0	0	0	9	0.3	0	2	0.53	8	0
198	Otu02399	28	100	Firmicutes	100	Bacilli	100	Bacillales	100	Staphylococcaceae	100	Staphylococcus	93	2	0.029	0.2	0.2	0	1	0	0.2	0	5	0.1	0	2	0.36	5	0.2	0	2	0.55	0	0	0	0	0	0	4
199	Otu02400	28	100	Firmicutes	100	Clostridia	100	Clostridiales	100	Lachnospiraceae	100	Lachnospiraceae_unclassified	97	2	0.023	0.2	0.2	0	1	0	0.2	0	7	0.1	0	4	0.61	7	0.4	0	4	0.93	0	0	0	0	0	0	4
200	Otu02407	28	100	Actinobacteria	100	Actinobacteria_unclassified	100	Actinobacteria_unclassified	100	Actinobacteria_unclassified	100	Actinobacteria_unclassified	100	1	0.021	0.27	0	0.27	0	1	0	0.27	10	0.2	0	2	0.49	0	0	0	0	0	10	0.3	0	2	0.61	8	0
201	Otu02417	27	100	Actinobacteria	100	Actinobacteria_unclassified	100	Actinobacteria_unclassified	100	Actinobacteria_unclassified	100	Actinobacteria_unclassified	100	1	0.008	0.33	0	0.33	0	1	0	0.33	11	0.2	0	2	0.46	0	0	0	0	0	11	0.4	0	2	0.56	10	0
202	Otu02442	27	100	Actinobacteria	100	Actinobacteria	100	Actinobacteria_unclassified	100	Actinobacteria_unclassified	100	Actinobacteria_unclassified	100	1	0.016	0.27	0	0.27	0	1	0	0.27	11	0.2	0	2	0.55	0	0	0	0	0	11	0.4	0	2	0.67	8	0
203	Otu02445	27	100	Bacteria_unclassified	100	Bacteria_unclassified	100	Bacteria_unclassified	100	Bacteria_unclassified	100	Bacteria_unclassified	100	2	0.003	0.33	0.33	0	0.94	0.06	0.35	0.03	12	0.2	0	3	0.62	11	0.6	0	3	0.89	1	0	0	1	0.18	1	7
204	Otu02457	27	100	Bacteroidetes	100	Bacteroidetes_unclassified	100	Bacteroidetes_unclassified	100	Bacteroidetes_unclassified	100	Bacteroidetes_unclassified	100	2	0.001	0.33	0.33	0	0.93	0.07	0.35	0.03	10	0.2	0	2	0.49	9	0.4	0	2	0.69	1	0	0	1	0.18	1	7
205	Otu02473	27	100	Bacteria_unclassified	100	Bacteria_unclassified	100	Bacteria_unclassified	100	Bacteria_unclassified	100	Bacteria_unclassified	100	1	0.003	0.37	0	0.37	0	1	0	0.37	12	0.2	0	2	0.48	0	0	0	0	0	12	0.4	0	2	0.56	11	0
206	Otu02487	26	100	Actinobacteria	100	Actinobacteria	100	Actinomycetales	100	Actinomycetales_unclassified	100	Actinomycetales_unclassified	100	1	0.005	0.3	0	0.3	0	1	0	0.3	9	0.2	0	1	0.39	0	0	0	0	0	9	0.3	0	1	0.47	9	0
207	Otu02507	26	100	Proteobacteria	100	Alphaproteobacteria	100	Rhizobiales	100	Aurantimonadaceae	93	Aurantimonadaceae_unclassified	58	1	0.032	0.27	0	0.27	0	1	0	0.27	13	0.3	0	3	0.66	0	0	0	0	0	13	0.4	0	3	0.82	8	0
208	Otu02525	26	100	Proteobacteria	100	Alphaproteobacteria	100	Alphaproteobacteria_unclassified	100	Alphaproteobacteria_unclassified	100	Alphaproteobacteria_unclassified	100	2	0.011	0.33	0.33	0.02	0.82	0.18	0.4	0.1	12	0.2	0	2	0.48	9	0.4	0	2	0.6	3	0.1	0	1	0.31	3	8
209	Otu02542	26	100	Proteobacteria	100	Alphaproteobacteria	100	Sphingomonadales	100	Sphingomonadaceae	100	Sphingomonas	74	1	0.039	0.23	0	0.23	0	1	0	0.23	9	0.2	0	2	0.48	0	0	0	0	0	9	0.3	0	2	0.6	7	0
210	Otu02598	25	100	Bacteroidetes	100	Cytophagia	100	Cytophagales	100	Cytophagaceae	100	Spirosoma	100	2	0.035	0.25	0.25	0.02	0.83	0.17	0.3	0.1	13	0.3	0	3	0.66	10	0.5	0	3	0.95	3	0.1	0	1	0.31	3	6
211	Otu02602	25	100	Firmicutes	100	Bacilli	100	Bacillales	100	Paenibacillaceae_1	100	Paenibacillus	100	1	0.047	0.23	0	0.23	0	1	0	0.23	10	0.2	0	3	0.57	0	0	0	0	0	10	0.3	0	3	0.71	7	0
212	Otu02640	24	100	Bacteroidetes	100	Cytophagia	100	Cytophagales	100	Cytophagaceae	100	Hymenobacter	96	2	0.006	0.3	0.3	0	1	0	0.3	0	9	0.2	0	3	0.56	9	0.4	0	3	0.83	0	0	0	0	0	0	6
213	Otu02653	24	100	Proteobacteria	100	Alphaproteobacteria	100	Caulobacterales	100	Caulobacteraceae	100	Caulobacteraceae_unclassified	92	2	0.028	0.21	0.21	0.01	0.84	0.16	0.25	0.03	9	0.2	0	2	0.52	7	0.4	0	2	0.67	2	0.1	0	2	0.37	1	5
214	Otu02739	23	100	Bacteria_unclassified	100	Bacteria_unclassified	100	Bacteria_unclassified	100	Bacteria_unclassified	100	Bacteria_unclassified	100	2	0.027	0.22	0.22	0	0.88	0.12	0.25	0.03	6	0.1	0	1	0.33	5	0.2	0	1	0.44	1	0	0	1	0.18	1	5
215	Otu02746	23	100	Bacteroidetes	100	Sphingobacteriia	100	Sphingobacteriales	100	Sphingobacteriaceae	100	Pedobacter	66	1	0.037	0.23	0	0.23	0	1	0	0.23	8	0.2	0	2	0.42	0	0	0	0	0	8	0.3	0	2	0.52	7	0
216	Otu02748	23	100	Actinobacteria	100	Actinobacteria	100	Actinomycetales	100	Actinomycetales_unclassified	100	Actinomycetales_unclassified	100	2	0.025	0.28	0.28	0.02	0.8	0.2	0.35	0.1	11	0.2	0	2	0.46	8	0.4	0	2	0.6	3	0.1	0	1	0.31	3	7
217	Otu02756	23	100	Firmicutes	100	Clostridia	100	Clostridiales	100	Lachnospiraceae	92	Lachnospiraceae_unclassified	92	2	0.049	0.18	0.18	0	0.91	0.09	0.2	0.03	8	0.2	0	2	0.51	7	0.4	0	2	0.75	1	0	0	1	0.18	1	4
218	Otu02781	23	100	Proteobacteria	100	Betaproteobacteria	100	Betaproteobacteria_unclassified	100	Betaproteobacteria_unclassified	100	Betaproteobacteria_unclassified	100	2	0.016	0.29	0.29	0.01	0.84	0.16	0.35	0.07	9	0.2	0	1	0.39	7	0.4	0	1	0.49	2	0.1	0	1	0.25	2	7
219	Otu02868	21	100	Bacteroidetes	100	Flavobacteriia	100	Flavobacteriales	100	Flavobacteriaceae	100	Flavobacterium	100	2	0.021	0.22	0.22	0	0.9	0.1	0.25	0.03	7	0.1	0	2	0.4	6	0.3	0	2	0.57	1	0	0	1	0.18	1	5
220	Otu02878	21	100	Deinococcus-Thermus	100	Deinococci	100	Deinococcales	100	Deinococcaceae	100	Deinococcus	100	2	0.013	0.23	0.23	0	0.92	0.08	0.25	0.03	9	0.2	0	2	0.52	8	0.4	0	2	0.75	1	0	0	1	0.18	1	5
221	Otu02895	21	100	Bacteroidetes	100	Cytophagia	100	Cytophagales	100	Cytophagaceae	100	Emticicia	100	2	0.038	0.26	0.26	0.01	0.88	0.12	0.3	0.07	12	0.2	0	4	0.69	10	0.5	0	4	1	2	0.1	0	1	0.25	2	6
222	Otu02922	21	100	Bacteroidetes	100	Sphingobacteriia	100	Sphingobacteriales	100	Chitinophagaceae	100	Chitinophagaceae_unclassified	100	2	0.023	0.29	0.29	0.01	0.84	0.16	0.35	0.07	9	0.2	0	1	0.39	7	0.4	0	1	0.49	2	0.1	0	1	0.25	2	7
223	Otu02958	20	100	Bacteroidetes	100	Bacteroidetes_unclassified	100	Bacteroidetes_unclassified	100	Bacteroidetes_unclassified	100	Bacteroidetes_unclassified	100	2	0.026	0.22	0.22	0	0.9	0.1	0.25	0.03	7	0.1	0	2	0.4	6	0.3	0	2	0.57	1	0	0	1	0.18	1	5
224	Otu02977	20	100	Actinobacteria	100	Actinobacteria	100	Actinomycetales	100	Thermomonosporaceae	100	Actinoallomurus	100	2	0.038	0.25	0.25	0.01	0.84	0.16	0.3	0.07	9	0.2	0	2	0.44	7	0.4	0	2	0.59	2	0.1	0	1	0.25	2	6
225	Otu03042	20	100	Bacteria_unclassified	100	Bacteria_unclassified	100	Bacteria_unclassified	100	Bacteria_unclassified	100	Bacteria_unclassified	100	1	0.024	0.3	0	0.3	0	1	0	0.3	11	0.2	0	2	0.51	0	0	0	0	0	11	0.4	0	2	0.61	9	0
226	Otu03145	19	100	Bacteria_unclassified	100	Bacteria_unclassified	100	Bacteria_unclassified	100	Bacteria_unclassified	100	Bacteria_unclassified	100	2	0.04	0.22	0.22	0	0.88	0.12	0.25	0.03	6	0.1	0	1	0.33	5	0.2	0	1	0.44	1	0	0	1	0.18	1	5
227	Otu03158	19	100	Chloroflexi	100	Chloroflexia	100	Chloroflexales	100	Chloroflexales_unclassified	100	Chloroflexales_unclassified	100	2	0.035	0.21	0.21	0.01	0.84	0.16	0.25	0.03	9	0.2	0	2	0.52	7	0.4	0	2	0.67	2	0.1	0	2	0.37	1	5
228	Otu03209	18	100	Bacteroidetes	100	Bacteroidetes_incertae_sedis	100	Ohtaekwangia	100	Ohtaekwangia_unclassified	100	Ohtaekwangia_unclassified	100	2	0.016	0.2	0.2	0	1	0	0.2	0	7	0.1	0	2	0.5	7	0.4	0	2	0.75	0	0	0	0	0	0	4
229	Otu03227	18	100	Proteobacteria	100	Alphaproteobacteria	100	Rhizobiales	100	Rhizobiales_unclassified	100	Rhizobiales_unclassified	100	2	0.012	0.27	0.27	0	0.9	0.1	0.3	0.03	7	0.1	0	1	0.35	6	0.3	0	1	0.47	1	0	0	1	0.18	1	6
230	Otu03233	18	100	Proteobacteria	100	Alphaproteobacteria	100	Alphaproteobacteria_unclassified	100	Alphaproteobacteria_unclassified	100	Alphaproteobacteria_unclassified	100	2	0.027	0.2	0.2	0	1	0	0.2	0	4	0.1	0	1	0.27	4	0.2	0	1	0.41	0	0	0	0	0	0	4
231	Otu03240	18	100	Planctomycetes	100	Planctomycetia	100	Planctomycetales	100	Planctomycetaceae	100	Aquisphaera	78	1	0.044	0.26	0.01	0.26	0.12	0.88	0.05	0.3	12	0.2	0	2	0.52	1	0	0	1	0.22	11	0.4	0	2	0.61	9	1
232	Otu03263	18	100	Bacteria_unclassified	100	Bacteria_unclassified	100	Bacteria_unclassified	100	Bacteria_unclassified	100	Bacteria_unclassified	100	1	0.019	0.27	0	0.27	0	1	0	0.27	9	0.2	0	2	0.44	0	0	0	0	0	9	0.3	0	2	0.53	8	0
233	Otu03430	17	100	Bacteria_unclassified	100	Bacteria_unclassified	100	Bacteria_unclassified	100	Bacteria_unclassified	100	Bacteria_unclassified	100	2	0.02	0.22	0.22	0	0.9	0.1	0.25	0.03	7	0.1	0	2	0.4	6	0.3	0	2	0.57	1	0	0	1	0.18	1	5
234	Otu03534	16	100	Bacteria_unclassified	100	Bacteria_unclassified	100	Bacteria_unclassified	100	Bacteria_unclassified	100	Bacteria_unclassified	100	2	0.029	0.22	0.22	0	0.88	0.12	0.25	0.03	6	0.1	0	1	0.33	5	0.2	0	1	0.44	1	0	0	1	0.18	1	5
235	Otu03564	16	100	Bacteroidetes	100	Cytophagia	100	Cytophagales	100	Cytophagaceae	100	Hymenobacter	100	2	0.011	0.27	0.27	0	0.91	0.09	0.3	0.03	8	0.2	0	2	0.42	7	0.4	0	2	0.59	1	0	0	1	0.18	1	6
236	Otu03570	16	100	Bacteria_unclassified	100	Bacteria_unclassified	100	Bacteria_unclassified	100	Bacteria_unclassified	100	Bacteria_unclassified	100	2	0.009	0.25	0.25	0	1	0	0.25	0	6	0.1	0	2	0.39	6	0.3	0	2	0.57	0	0	0	0	0	0	5
237	Otu03722	15	100	Bacteroidetes	100	Bacteroidetes_unclassified	100	Bacteroidetes_unclassified	100	Bacteroidetes_unclassified	100	Bacteroidetes_unclassified	100	1	0.043	0.23	0	0.23	0	1	0	0.23	7	0.1	0	1	0.35	0	0	0	0	0	7	0.2	0	1	0.43	7	0
238	Otu03934	14	100	Bacteroidetes	100	Flavobacteriia	100	Flavobacteriales	100	Flavobacteriaceae	100	Flavobacterium	100	2	0.014	0.27	0.27	0	0.91	0.09	0.3	0.03	8	0.2	0	2	0.42	7	0.4	0	2	0.59	1	0	0	1	0.18	1	6
239	Otu03969	14	100	Bacteroidetes	100	Bacteroidetes_unclassified	100	Bacteroidetes_unclassified	100	Bacteroidetes_unclassified	100	Bacteroidetes_unclassified	100	2	0.027	0.2	0.2	0	1	0	0.2	0	6	0.1	0	3	0.48	6	0.3	0	3	0.73	0	0	0	0	0	0	4
240	Otu03971	14	100	Bacteroidetes	100	Bacteroidetes_unclassified	100	Bacteroidetes_unclassified	100	Bacteroidetes_unclassified	100	Bacteroidetes_unclassified	100	1	0.039	0.23	0	0.23	0	1	0	0.23	7	0.1	0	1	0.35	0	0	0	0	0	7	0.2	0	1	0.43	7	0
241	Otu03995	14	100	Bacteroidetes	100	Flavobacteriia	100	Flavobacteriales	100	Flavobacteriaceae	100	Flavobacteriaceae_unclassified	100	1	0.033	0.23	0	0.23	0	1	0	0.23	7	0.1	0	1	0.35	0	0	0	0	0	7	0.2	0	1	0.43	7	0
242	Otu04144	13	100	Actinobacteria	100	Actinobacteria	100	Actinomycetales	100	Actinomycetales_unclassified	100	Actinomycetales_unclassified	100	2	0.019	0.2	0.2	0	1	0	0.2	0	4	0.1	0	1	0.27	4	0.2	0	1	0.41	0	0	0	0	0	0	4
243	Otu04175	13	100	Planctomycetes	100	Planctomycetia	100	Planctomycetales	100	Planctomycetaceae	100	Planctomycetaceae_unclassified	93	2	0.05	0.18	0.18	0	0.88	0.12	0.2	0.03	6	0.1	0	2	0.39	5	0.2	0	2	0.55	1	0	0	1	0.18	1	4
244	Otu04369	12	100	Planctomycetes	100	Planctomycetia	100	Planctomycetales	100	Planctomycetaceae	100	Planctomycetaceae_unclassified	100	2	0.017	0.2	0.2	0	1	0	0.2	0	5	0.1	0	2	0.36	5	0.2	0	2	0.55	0	0	0	0	0	0	4
245	Otu04394	12	100	Actinobacteria	100	Actinobacteria	100	Actinomycetales	100	Mycobacteriaceae	100	Mycobacterium	100	2	0.034	0.22	0.22	0	0.88	0.12	0.25	0.03	6	0.1	0	1	0.33	5	0.2	0	1	0.44	1	0	0	1	0.18	1	5
246	Otu04653	11	100	Actinobacteria	100	Actinobacteria_unclassified	100	Actinobacteria_unclassified	100	Actinobacteria_unclassified	100	Actinobacteria_unclassified	100	2	0.019	0.2	0.2	0	1	0	0.2	0	4	0.1	0	1	0.27	4	0.2	0	1	0.41	0	0	0	0	0	0	4
